# Supplementary material for: Prevalence, Risk Factors, and Endoscopic Findings of Helicobacter pylori Infection Among Lebanese Patients Undergoing Gastroscopy: A Retrospective Study from a Single Tertiary Center
Source: Antibiotics (Basel). 2025 Oct 11;14(10):1013. doi: 10.3390/antibiotics14101013 (PMC12561384; doi:10.3390/antibiotics14101013)
Supplement: Supplementary file 1 [file antibiotics-14-01013-s001.zip]

Archive with 11 entries (11 files):
- Figure_S1.tif
- Figure_S2.tif
- Table_S1.pdf
- Table_S2.pdf
- Table_S3.pdf
- Table_S4.pdf
- Table_S5.pdf
- Table_S6.pdf
- Table_S7.pdf
- Table_S8.pdf
- Table_S9.pdf
